# Supplementary material for: Psoriasis treatments in the stabilization of atherosclerosis: a systematic review
Source: Arch Dermatol Res. 2024 Dec 30;317(1):159. doi: 10.1007/s00403-024-03625-6 (PMC11685255; doi:10.1007/s00403-024-03625-6)
Supplement: Supplementary file 1 — Supplementary file1 (XLSX 24 KB) [file 403_2024_3625_MOESM1_ESM.xlsx]

## Sheet: Results
Database Information				Limitation/Hedge Information						Updates	Results
Database	Database Publisher/Vendor	Database dates	Date of Last Search	Time Period Searched	Limit to English	Publication type limits	Other limits	Search hedges or filter used? (if yes, cite on citations page)	Updating previously published search? (if yes, cite on citations page)	Search update methods	Total Results from Search
PubMed	NLM	1966-Present
Medline	Ovid	1966-Present
Embase	Elsevier	1947-Present
Web of Science	Clarivate Analytics	1976-Present
CINAHL Complete	EBSCO	1937-Present
Global Health	Ovid	1973-Present
Scopus	Elsevier	1788-Present
PsycINFO	EBSCO	1887-Present
Cochrane Library	Wiley	1996-Present
ClinicalTrials.gov	NIH	2000-Present

## Sheet: PubMed
Date	Search #	Subject	Search Strategy	# of Results
2023-04-11	1	Psoriasis	("Psoriasis"[Mesh]) OR ((psoriasis[Title/Abstract]) OR (psoriatic arthritis[Title/Abstract]))	63702
2023-04-11	2	Atheroscolosis	("Atherosclerosis"[Mesh]) OR ((atherosclerosis[Title/Abstract]) OR (arteriosclerosis[Title/Abstract]))	170849
2023-04-11	3	Biological therapies	(((("Biological Therapy"[Mesh]) OR ("Biological Factors"[Mesh])) OR ((((((((((biological therapy[Title/Abstract]) OR (biologic therapy[Title/Abstract])) OR (biotherapy[Title/Abstract])) OR (biological therapies[Title/Abstract])) OR (biologic therapies[Title/Abstract])) OR (biotherapies[Title/Abstract])) OR (biological agents[Title/Abstract])) OR (biologic agents[Title/Abstract])) OR (biological a…	12821861
2023-04-11	4	Diagnostic Techniques	(("Vascular Stiffness"[Mesh]) OR ("Carotid Intima-Media Thickness"[Mesh])) OR (((((((((coronary computed tomography angiography[Title/Abstract]) OR (CCTA[Title/Abstract])) OR (arterial stiffness[Title/Abstract])) OR (vascular stiffness[Title/Abstract])) OR (FMD[Title/Abstract])) OR (lipid rich necrotic core[Title/Abstract])) OR (LRNC[Title/Abstract])) OR (18F FDG PET[Title/Abstract])) OR (carotid…	44818
2023-04-11	5	FULL	#1 AND #2 AND #3 AND #4	57

## Sheet: Embase
Date	Search #	Subject	Search Strategy	# of Results
45027	1	psoriasis	'psoriasis'/exp OR 'psoriatic arthritis'/exp OR 'psoriasis':ti,ab OR 'psoriatic arthritis':ti,ab	120067
45027	2	atherosclerosis	'arteriosclerosis'/exp OR 'atherosclerosis'/exp OR 'atherosclerosis':ti,ab OR 'arteriosclerosis':ti,ab	407075
45027	3	Biological therapies	biological therapy'/exp OR 'biological product'/exp OR 'systemic therapy'/exp OR 'biological factor'/exp OR 'biotherapy'/exp OR 'biological therapy':ti,ab OR 'biological product':ti,ab OR 'systemic therapy':ti,ab OR 'biological factor':ti,ab OR 'biotherapy':ti,ab	5642764
45027	4	Diagnostic Techniques	'arterial stiffness'/exp OR 'carotid intima-media thickness'/exp OR 'computed tomographic angiography'/exp OR 'flow-mediated dilation test'/exp OR 'arterial stiffness':ti,ab OR 'carotid intima-media thickness':ti,ab OR 'computed tomographic angiography':ti,ab OR 'flow-mediated dilation test':ti,ab	126891
2023-04-11	5	FULL	#1 AND #2 AND #3 AND #4	121

## Sheet: Web of Science
Date	Search #	Subject	Search Strategy	# of Results
2023-04-11	1	Psoriasis	psoriasis OR "psoriatic arthritis" (All Fields)	72,500
2023-04-11	2	Atheroscolosis	atherosclerosis OR arteriosclerosis (All Fields)	267737
2023-04-11	3	Biological therapies	ALL=(“Biological Therapy” OR “Biological Factors” OR “biologic therapy” OR biotherapy OR “biological agents” OR “biologic agents” OR Therapeutics OR treatment OR treatments OR therapeutic OR therapy OR therapies OR “systemic agent” OR “systemic agents” OR “systemic therapy” OR “systemic therapies”)	8319183
2023-04-11	4	Diagnostic Techniques	ALL=("Vascular Stiffness” OR "Carotid Intima-Media Thickness" OR “coronary computed tomography angiography” OR CCTA OR “arterial stiffness” OR FMD OR “lipid rich necrotic core” OR LRNC OR “18F FDG PET” )	52539
2023-04-11	5	FULL	#4 AND #3 AND #2 AND #1	88

## Sheet: CINAHL
Date	Search #	Subject	Search Strategy	# of Results

## Sheet: Global Health
Date	Search #	Subject	Search String	# of Results

## Sheet: Scopus
Date	Search #	Subject	Search String	# of Results

## Sheet: PsycINFO
Date	Search #	Subject	Search Strategy	# of Results

## Sheet: Cochrane Library
Date	Search #	Subject	Search Strategy	# of Results

## Sheet: ClinicalTrials.gov
Date	Search #	Subject	Search Strategy	# of Results

[truncated: 2 more sheets: Citation Information, Search Vocabulary workspot]
